# Supplementary material for: A constitutive serine protease inhibitor suppresses herbivore performance in tea (Camellia sinensis)
Source: Hortic Res. 2023 Sep 1;10(10):uhad178. doi: 10.1093/hr/uhad178 (PMC10585712; doi:10.1093/hr/uhad178)
Supplement: Web_Material_uhad178 [file web_material_uhad178.zip]

Archive with 2 entries (2 files):
- HR_data S1.xlsx
- HR_supplementary information.docx
