# Supplementary material for: A constitutive serine protease inhibitor suppresses herbivore performance in tea (Camellia sinensis)
Source: Hortic Res. 2023 Sep 1;10(10):uhad178. doi: 10.1093/hr/uhad178 (PMC10585712; doi:10.1093/hr/uhad178)
Supplement: Web_Material_uhad178 [file web_material_uhad178.zip › HR_data S1.xlsx]

## Sheet: Data S1
Data S1 Transcriptomic analysis of SERPIN and LOX genes in tea plants after herbivore attack.
gene_name	GeneBank accession	tf_family	Con3h_1_count	Con3h_2_count	Con3h_3_count	Con3h_4_count	Con3h_5_count	Her3h_1_count	Her3h_2_count	Her3h_3_count	Her3h_4_count	Her3h_5_count	Con24h_1_count	Con24h_2_count	Con24h_3_count	Con24h_4_count	Con24h_5_count	Her24h_1_count	Her24h_2_count	Her24h_3_count	Her24h_4_count	Her24h_5_count	Con3h_1_fpkm	Con3h_2_fpkm	Con3h_3_fpkm	Con3h_4_fpkm	Con3h_5_fpkm	Her3h_1_fpkm	Her3h_2_fpkm	Her3h_3_fpkm	Her3h_4_fpkm	Her3h_5_fpkm	Con24h_1_fpkm	Con24h_2_fpkm	Con24h_3_fpkm	Con24h_4_fpkm	Con24h_5_fpkm	Her24h_1_fpkm	Her24h_2_fpkm	Her24h_3_fpkm	Her24h_4_fpkm	Her24h_5_fpkm	Her3hvsCon3h_log2FoldChange	Her3hvsCon3h_pvalue	Her3hvsCon3h_padj	up/down	Her24hvsCon24h_log2FoldChange	Her24hvsCon24h_pvalue	Her24hvsCon24h_padj
CsSERPIN1	LOC114291199	Serpin	405	440	501	363	490	487	470	407	517	455	406	369	401	442	425	485	423	585	534	523	34.5654	33.0691	39.7387	28.8917	35.8494	37.4134	35.3578	30.6224	40.3231	34.3835	33.3217	32.108	33.8671	37.1433	36.4056	31.4121	31.3685	45.8197	39.9679	36.5299	0.049061	0.660333	0.925885	/	0.0994145	0.421227	0.682968
CsSERPIN2	LOC114256809	Serpin	53	36	32	33	49	51	43	44	45	17	56	38	30	24	35	83	74	86	124	120	6.99792	4.1858	3.92675	4.06338	5.54612	6.06144	5.00452	5.12158	5.42979	1.98744	5.57039	4.00744	3.07079	2.44436	3.63366	6.51523	6.6509	8.16377	11.2483	10.1584	-0.0656216	0.8234	0.964405	/	1.19041	2.283e-06	5.41214e-05
CsSERPIN3	LOC114271199	Serpin	24	32	28	26	15	21	25	33	23	42	47	29	31	27	36	44	47	21	29	29	1.18658	1.39322	1.28657	1.19878	0.635737	0.934583	1.0895	1.43833	1.03918	1.8386	2.2346	1.46179	1.51668	1.31438	1.78641	1.65085	2.01907	0.95283	1.25739	1.1734	0.157609	0.608643	0.909831	/	-0.233346	0.402661	0.667245
CsSERPIN4	LOC114271172	Serpin	29	46	29	46	49	40	42	38	44	40	25	17	31	29	30	26	26	23	31	38	1.25745	1.75644	1.16864	1.86007	1.82133	1.56122	1.60525	1.45256	1.7435	1.53569	1.04243	0.751522	1.33015	1.23812	1.30559	0.855529	0.979562	0.915228	1.17879	1.34845	0.00216226	0.992471	0.998609	/	-0.102131	0.715772	0.873191
LOC114312074	LOC114312074	Serpin	0	0	0	1	0	0	0	0	0	0	0	0	0	1	0	0	0	0	0	0	0	0	0	0.0578248	0	0	0	0	0	0	0	0	0	0.0610528	0	0	0	0	0	0	NA	NA	NA	/	NA	NA	NA
LOC114299688	LOC114299688	Serpin	0	0	0	0	0	0	0	0	0	0	0	0	0	0	0	0	0	0	0	0	0	0	0	0	0	0	0	0	0	0	0	0	0	0	0	0	0	0	0	0	NA	NA	NA	/	NA	NA	NA
LOC114312069	LOC114312069	Serpin	0	0	0	0	0	0	0	0	0	0	0	0	0	0	0	0	0	0	0	0	0	0	0	0	0	0	0	0	0	0	0	0	0	0	0	0	0	0	0	0	NA	NA	NA	/	NA	NA	NA
LOC114293524	LOC114293524	Serpin	0	0	0	0	0	0	0	0	0	0	0	0	0	0	0	0	0	0	0	0	0	0	0	0	0	0	0	0	0	0	0	0	0	0	0	0	0	0	0	0	NA	NA	NA	/	NA	NA	NA
LOC114312070	LOC114312070	Serpin	0	0	0	0	0	0	0	0	0	0	0	0	0	0	0	0	0	0	0	0	0	0	0	0	0	0	0	0	0	0	0	0	0	0	0	0	0	0	0	0	NA	NA	NA	/	NA	NA	NA
LOC114305309	LOC114305309	Serpin	0	0	0	0	0	0	0	0	0	0	0	0	0	0	0	0	0	0	0	0	0	0	0	0	0	0	0	0	0	0	0	0	0	0	0	0	0	0	0	0	NA	NA	NA	/	NA	NA	NA
LOC114312072	LOC114312072	Serpin	0	0	0	0	0	0	0	0	0	0	0	0	0	0	0	0	0	0	0	0	0	0	0	0	0	0	0	0	0	0	0	0	0	0	0	0	0	0	0	0	NA	NA	NA	/	NA	NA	NA
CsLOX7	MG708228	Lipoxygenase	270	308	434	200	302	2068	2341	2425	1932	2081	264	300	258	277	272	3204	3217	2791	2259	1634	5.81618	5.84262	8.68868	4.01777	5.57675	40.0993	44.4505	46.0516	38.0328	39.6916	5.46882	6.58865	5.49972	5.87525	5.8808	52.3765	60.2132	55.1752	42.6751	28.8063	2.79908	4.31736e-73	8.39777e-70	up	3.03087	1.55114e-71	1.02887e-68
FJ418174	FJ418174	Lipoxygenase	13195	15251	15764	17309	17646	14457	15490	18455	17895	22241	23571	24324	20934	16571	24289	28469	21522	27297	19665	18790	300.687	306.046	333.858	367.839	344.708	296.549	311.142	370.748	372.662	448.758	516.534	565.121	472.068	371.815	555.532	492.32	426.143	570.861	392.992	350.424	0.123525	0.287146	0.737251	/	-0.150155	0.304025	0.572734
HM370508	HM370508	Lipoxygenase	2102	2261	2469	1585	1639	2230	1767	2311	1590	1926	1441	1740	1226	1557	1839	2611	2260	2733	1763	1903	47.1504	44.6618	51.4711	33.156	31.516	45.0267	34.9374	45.6995	32.5932	38.2526	31.0836	39.7926	27.2138	34.3885	41.4026	44.4456	44.0481	56.2603	34.6808	34.9343	-0.0816382	0.58147	0.902337	/	0.303842	0.0465278	0.178413
FJ794853	FJ794853	Lipoxygenase	174	340	274	252	122	259	345	1811	375	325	147	142	140	172	141	3949	4654	2517	2913	2657	3.92	6.74527	5.73691	5.29442	2.35612	5.2523	6.85105	35.9678	7.72051	6.48295	3.18471	3.26157	3.12113	3.81538	3.18823	67.514	91.1025	52.0392	57.5522	48.988	1.37491	NA	1	/	4.26044	2.37644e-147	9.85185e-144
FJ794853	FJ794853	Lipoxygenase	111	209	152	185	85	176	211	1258	303	192	106	74	91	103	90	2823	2930	1763	2300	1773	2.95321	4.89666	3.75841	4.59011	1.93861	4.21499	4.94828	29.506	7.367	4.52298	2.71202	2.00726	2.39585	2.69824	2.4033	56.9969	67.7338	43.046	53.664	38.6047	1.48151	0.0146876	0.169984	/	4.41302	1.05528e-159	5.83306e-156
MG708225	MG708225	Lipoxygenase	681	710	1036	578	724	570	563	690	605	899	629	670	754	881	1099	1003	691	908	562	507	16.096	14.7779	22.7573	12.7403	14.6693	12.1271	11.7295	14.3773	13.0678	18.8141	14.2967	16.1453	17.6355	20.5031	26.0713	17.9904	14.1911	19.6955	11.6491	9.80708	-0.207846	0.210905	0.664843	/	-0.366149	0.0647335	0.22299
MG708231	MG708231	Lipoxygenase	442	449	409	444	439	630	674	815	655	813	280	242	227	288	161	641	602	524	544	604	10.1444	9.0747	8.72401	9.50313	8.63709	13.0154	13.6353	16.49	13.7379	16.5214	6.17983	5.66265	5.15556	6.5083	3.70871	11.1643	12.0051	11.0368	10.9493	11.3449	0.67294	1.01393e-10	9.52488e-09	up	1.05519	1.51533e-14	1.04049e-12
MG708226	MG708226	Lipoxygenase	356	403	380	343	551	317	464	487	500	512	308	380	461	462	315	427	359	312	274	341	8.05798	8.03275	7.99373	7.2402	10.6912	6.45874	9.25753	9.71771	10.3424	10.2612	6.70413	8.76922	10.3258	10.2965	7.15617	7.33455	7.06053	6.48098	5.4389	6.31672	0.132516	0.369062	0.800985	/	-0.404019	0.00628473	0.0424767
MG708229	MG708229	Lipoxygenase	186	164	198	216	191	193	171	225	163	182	149	191	113	195	182	256	217	158	229	209	4.87732	3.787	4.82529	5.28205	4.2934	4.55552	3.95244	5.20127	3.90601	4.22563	3.75725	5.10625	2.9322	5.03471	4.78997	5.09422	4.94418	3.8022	5.26609	4.48513	-0.0769434	0.572314	0.898395	/	0.129371	0.44482	0.700169
MG708232	MG708232	Lipoxygenase	56	83	55	93	68	57	53	78	95	80	86	64	99	77	63	98	133	73	69	86	1.3813	1.80286	1.26082	2.13926	1.43784	1.26558	1.15233	1.69611	2.14142	1.7472	2.03993	1.60946	2.41648	1.87009	1.55968	1.83441	2.85049	1.65247	1.49257	1.73604	-0.00401999	0.985595	0.997266	/	0.0114482	0.957266	0.981201
EU195885	EU195885	Lipoxygenase	28	37	41	29	40	64	71	55	59	64	39	26	43	44	29	181	163	108	210	151	0.660875	0.769035	0.899363	0.638322	0.809322	1.35973	1.47714	1.14441	1.2726	1.3375	0.8852	0.625656	1.00433	1.02255	0.686994	3.24197	3.34284	2.33935	4.34675	2.91675	0.801107	0.000105896	0.00350166	up	1.93875	5.33504e-19	5.36171e-17
MG708227	MG708227	Lipoxygenase	1	4	6	12	22	0	10	9	12	12	12	4	7	30	4	18	13	10	3	19	0.023862	0.0840522	0.13306	0.267035	0.450017	0	0.210333	0.189325	0.261676	0.253536	0.275361	0.0973122	0.165292	0.704855	0.0957987	0.325948	0.269536	0.218986	0.0627786	0.37104	-0.0705942	0.922876	0.98766	/	-0.0972309	0.871156	0.946902
[truncated: 2 more columns]
